# Supplementary material for: Integrative transcriptomics analysis reveals the metabolic regulatory functions of lncRNA in the livers of yak at different age stages
Source: PLoS One. 2025 Oct 8;20(10):e0333944. doi: 10.1371/journal.pone.0333944 (PMC12507216; doi:10.1371/journal.pone.0333944)
Supplement: S1 File — (ZIP) [file pone.0333944.s001.zip]

Archive with 27 entries (22 files):
- Supporting Information/
- Supporting Information/Supporting Information/
- Supporting Information/Supporting Information/lncRNA/
- Supporting Information/Supporting Information/lncRNA/Fig 1.tif
- Supporting Information/Supporting Information/lncRNA/Fig 2.tif
- Supporting Information/Supporting Information/lncRNA/Fig 3.tif
- Supporting Information/Supporting Information/lncRNA/Fig 4.tif
- Supporting Information/Supporting Information/lncRNA/Fig 5.tif
- Supporting Information/Supporting Information/lncRNA/Functional validation data analysis of yak lncRNA -2020.10.4.xlsx
- Supporting Information/Supporting Information/lncRNA/Functional validation data analysis of yak lncRNA-2020.2.28.xlsx
- Supporting Information/Supporting Information/lncRNA/lncRNA/
- Supporting Information/Supporting Information/lncRNA/lncRNA/BIAODAY1112beta 2020-09-16.pcrd
- Supporting Information/Supporting Information/lncRNA/lncRNA/BIAODAY131417 2020-09-22.pcrd
- Supporting Information/Supporting Information/lncRNA/lncRNA/BIAODAY346 2020-09-16.pcrd
- Supporting Information/Supporting Information/lncRNA/lncRNA/BIAODAY7810 2020-09-16.pcrd
- Supporting Information/Supporting Information/lncRNA/lncRNA/BIAODAYL12 2020-09-18.pcrd
- Supporting Information/Supporting Information/lncRNA/qRT-PCR验证/
- Supporting Information/Supporting Information/lncRNA/qRT-PCR验证/BiaoDa-betaactin-20191205.eds
- Supporting Information/Supporting Information/lncRNA/qRT-PCR验证/BIAODA-L1M45.eds
- Supporting Information/Supporting Information/lncRNA/qRT-PCR验证/BIAODA-L34.eds
- Supporting Information/Supporting Information/lncRNA/qRT-PCR验证/BIAODA-L567.eds
- Supporting Information/Supporting Information/lncRNA/qRT-PCR验证/BIAODA-M123.eds
- Supporting Information/Supporting Information/lncRNA/qRT-PCR验证/BIAODA-M67.eds
- Supporting Information/Supporting Information/lncRNA/qRT-PCR验证/Screening of differentially expressed lncRNAs and mRNAs - 2020.2.19.xlsx
- Supporting Information/Supporting Information/lncRNA/qRT-PCR验证/Yak lncRNA data analysis-2020.2.28.xlsx
- Supporting Information/Supporting Information/lncRNA/Table 1.tif
- Supporting Information/Supporting Information/lncRNA/Table 2.tif
