# Supplementary material for: Integrative transcriptomics analysis reveals the metabolic regulatory functions of lncRNA in the livers of yak at different age stages
Source: PLoS One. 2025 Oct 8;20(10):e0333944. doi: 10.1371/journal.pone.0333944 (PMC12507216; doi:10.1371/journal.pone.0333944)
Supplement: S1 File — (ZIP) [file pone.0333944.s001.zip › Supporting Information/Supporting Information/lncRNA/Functional validation data analysis of yak lncRNA -2020.10.4.xlsx]

## Sheet: pearson
FPKM值													FPKM值											LD/LD		LD/LM		LD/LY
mRNA			LD			LM			LY				average LD	LD/LD			LM/LD			LY/LD				Mean	SD	Mean	SD	Mean	SD
Lnc1	TCONS_00098792	NNAT-OT1	59.0802	66.4645	62.7724	2.70218	3.17444	3.64669	6.22107	6.36687	6.07527		62.7724	0.941182	1.05882	1	0.0430473	0.0505706	0.0580939	0.0991052	0.101428	0.0967826		1	0.0588177	0.0505706	0.0075233	0.0991052	0.00232265
Y3	ENSBMUG00000020767	SEL1L	66.8596	61.5612	64.2104	41.193	40.1107	42.2753	46.9539	44.9138	42.8736		64.2104	1.04126	0.958742	1	0.641532	0.624676	0.658387	0.731252	0.699479	0.667706		1	0.0412585	0.641532	0.0168557	0.699479	0.031773
Y4	ENSBMUG00000004215	POLR2E	17.047	17.0947	16.9993	16.8345	16.6554	16.4762	20.0412	21.0548	20.548		17.047	1	1.0028	0.997203	0.987538	0.977028	0.966518	1.17565	1.23511	1.20538		1	0.00279748	0.977028	0.0105104	1.20538	0.0297308
Y6	ENSBMUG00000007738	TUBB	20.4523	20.7423	20.5973	31.5873	33.8218	32.7045	21.5708	21.1349	20.699		20.5973	0.992962	1.00704	1	1.53356	1.64205	1.58781	1.04726	1.0261	1.00494		1	0.00703801	1.58781	0.0542431	1.0261	0.0211616
Y7	ENSBMUG00000018148	GALT	20.4478	18.3079	19.3778	13.9102	16.8628	15.3865	13.9887	14.5921	15.1955		19.3778	1.05521	0.944787	1	0.717838	0.870209	0.794024	0.72189	0.753029	0.784168		1	0.0552134	0.794024	0.0761852	0.753029	0.0311392
Y8	ENSBMUG00000009672	LGALS1	15.632	15.7036	15.5604	20.1798	20.185	20.1824	15.7723	15.0999	15.4361		15.632	1	1.00458	0.99542	1.29093	1.29126	1.29109	1.00898	0.965957	0.987466		1	0.00458002	1.29109	0.000163734	0.987466	0.0215098
Y10	ENSBMUG00000008997	LGALS3BP	57.2518	52.5061	54.8789	38.4168	37.4147	36.4126	35.6231	34.2037	32.7843		54.8789	1.04324	0.956762	1	0.700027	0.681768	0.663508	0.649122	0.623257	0.597393		1	0.0432378	0.681768	0.0182597	0.623257	0.0258643
Y11	ENSBMUG00000012334	SLC22A7	15.5347	17.0425	14.0269	81.4325	74.0039	77.7182	30.458	32.5792	28.3368		15.5347	1	1.09706	0.902941	5.24198	4.76378	5.00288	1.96065	2.09719	1.8241		1	0.0970586	5.00288	0.239099	1.96065	0.136547
Y12	ENSBMUG00000002392	STR6L	31.7063	27.7108	29.7086	20.7767	21.4307	22.0847	41.9419	40.1033	41.0226		29.7086	1.06725	0.932755	1	0.699349	0.721364	0.743379	1.41178	1.34989	1.38083		1	0.0672452	0.721364	0.0220148	1.38083	0.030945
qRT-PCR值													qRT-PCR值											LD/LD		LD/LM		LD/LY
mRNA			LD			LM			LY				average LD	LD/LD			LM/LD			LY/LD				Mean	SD	Mean	SD	Mean	SD
Lnc1	TCONS_00098792	NNAT-OT1	11.1713	11.5787	12.5107	1.2028	1.09677	1.00032	1.82171	1.72446	1.92538		11.7536	0.950457	0.985124	1.06442	0.102335	0.0933134	0.0851076	0.154992	0.146718	0.163813		1	0.0584188	0.0935852	0.00861679	0.155174	0.00854887
Y3	ENSBMUG00000020767	SEL1L	2.42218	2.48452	2.6567	1.08001	1.00505	1.06198	1.30247	1.26198	1.4767		2.52113	0.960749	0.985478	1.05377	0.428381	0.398651	0.42123	0.516621	0.500563	0.585727		1	0.0481821	0.416087	0.0155177	0.534304	0.0452521
Y4	ENSBMUG00000004215	POLR2E	3.40476	3.27812	3.34068	2.31661	2.22869	2.20408	3.78496	3.95504	3.62415		3.34119	1.01903	0.981125	0.999848	0.693351	0.667036	0.659669	1.13282	1.18372	1.08469		1	0.0189511	0.673352	0.017707	1.13374	0.0495232
Y6	ENSBMUG00000007738	TUBB	1.87947	1.89616	1.78713	4.56305	4.94309	4.54359	3.3079	3.15606	3.55378		1.85425	1.0136	1.0226	0.963801	2.46086	2.66582	2.45036	1.78395	1.70207	1.91656		1	0.0316704	2.52568	0.121475	1.80086	0.108239
Y7	ENSBMUG00000018148	GALT	18.1056	17.8514	17.6264	16.4934	14.344	14.7148	6.63628	7.13038	7.57537		17.8611	1.01369	0.999457	0.986855	0.923427	0.803084	0.823847	0.371549	0.399212	0.424126		1	0.0134245	0.850119	0.0643291	0.398296	0.0263006
Y8	ENSBMUG00000009672	LGALS1	26.9948	26.4691	26.4095	35.8498	36.2386	36.6325	21.1158	21.0159	21.2239		26.6245	1.01391	0.994163	0.991927	1.3465	1.3611	1.37589	0.793096	0.789344	0.79716		1	0.0120976	1.36117	0.0146975	0.7932	0.00390887
Y10	ENSBMUG00000008997	LGALS3BP	23.1667	21.9451	21.6817	9.86877	10.3114	9.65033	7.49034	7.08497	8.01544		22.2645	1.04052	0.985653	0.973826	0.443251	0.463133	0.43344	0.336425	0.318218	0.36001		1	0.0355866	0.446608	0.0151283	0.338218	0.0209535
Y11	ENSBMUG00000012334	SLC22A7	1.61341	1.66667	1.79486	4.38739	3.76171	3.88532	2.33116	2.37028	2.29497		1.69165	0.953751	0.985237	1.06101	2.59356	2.22369	2.29677	1.37804	1.40117	1.35665		1	0.0551328	2.37134	0.195884	1.37862	0.0222639
Y12	ENSBMUG00000002392	STR6L	6.87686	7.54125	7.20135	5.61802	5.27974	5.47511	9.9083	9.60398	10.2277		7.20649	0.95426	1.04645	0.999287	0.779578	0.732637	0.759747	1.37491	1.33268	1.41923		1	0.0461007	0.757321	0.0235644	1.37561	0.0432767
			LD								LM								LY
			Y3	Y4	Y6	Y7	Y8	Y10	Y11	Y12	Y3	Y4	Y6	Y7	Y8	Y10	Y11	Y12	Y3	Y4	Y6	Y7	Y8	Y10	Y11	Y12
mRNA	FPKM值	0.706439	1	1	1	1	1	1	1	1	0.641532	0.977028	1.58781	0.794024	1.29109	0.681768	5.00288	0.721364	0.699479	1.20538	1.0261	0.753029	0.987466	0.623257	1.96065	1.38083
	qRT-PCR值		1	1	1	1	1	1	1	1	0.416087	0.673352	2.52568	0.850119	1.36117	0.446608	2.37134	0.757321	0.534304	1.13374	1.80086	0.398296	0.7932	0.338218	1.37862	1.37561

## Sheet: Ylnc
组织	编号	目的基因 (AvgCT)	内参基因 (AvgCT)	ΔCT	ΔΔCT	（-ΔΔCT）	2-ΔΔCT	Mean	SD
D1	1	26.33	21.53	4.8	-3.495	3.495	11.2746	11.1713	0.118084		20.75
	2	26.36	21.53	4.83	-3.465	3.465	11.0425				20.68
	3	26.34	21.53	4.81	-3.485	3.485	11.1967				20.715
D2	1	26.235	21.49	4.745	-3.55	3.55	11.7127	11.5787	0.140804		24.23
	2	26.27	21.49	4.78	-3.515	3.515	11.432				24.34
	3	26.25	21.49	4.76	-3.535	3.535	11.5915				24.285
D3	1	26.14	21.51	4.63	-3.665	3.665	12.6845	12.5107	0.173431		27.28
	2	26.18	21.51	4.67	-3.625	3.625	12.3377				27.28
	3	26.16	21.51	4.65	-3.645	3.645	12.5099				27.28
M1	1	30.17	22.19	7.98	-0.315	0.315	1.24401	1.2028	0.0640862		30.17
	2	30.27	22.15	8.12	-0.175	0.175	1.12896				30.27
	3	30.22	22.23	7.99	-0.305	0.305	1.23542				30.22
M2	1	30.26	22.1475	8.1125	-0.1825	0.1825	1.13485	1.09677	0.0432683		24.64
	2	30.335	22.11	8.225	-0.07	0.07	1.04972				24.77
	3	30.335	22.185	8.15	-0.145	0.145	1.10573				24.705
M3	1	30.35	22.105	8.245	-0.05	0.05	1.03526	1.00032	0.0310224		30.35
	2	30.4	22.07	8.33	0.035	-0.035	0.976032				30.4
	3	30.45	22.14	8.31	0.015	-0.015	0.989657				30.45
Y1	1	28.295	20.8525	7.4425	-0.8525	0.8525	1.80563	1.82171	0.0450056		29.54
	2	28.335	20.945	7.39	-0.905	0.905	1.87254				29.53
	3	28.3375	20.88	7.4575	-0.8375	0.8375	1.78695				29.66
Y2	1	28.28	20.72	7.56	-0.735	0.735	1.6644	1.72446	0.0847039		28.28
	2	28.31	20.88	7.43	-0.865	0.865	1.82134				28.31
	3	28.34	20.8	7.54	-0.755	0.755	1.68763				28.34
Y3	1	28.31	20.985	7.325	-0.97	0.97	1.95884	1.92538	0.0333631		28.31
	2	28.36	21.01	7.35	-0.945	0.945	1.92519				28.36
	3	28.335	20.96	7.375	-0.92	0.92	1.89212				28.335
mean CT time3		平均	平均	差值
		30.4	22.105	8.295
