# Supplementary material for: Integrative transcriptomics analysis reveals the metabolic regulatory functions of lncRNA in the livers of yak at different age stages
Source: PLoS One. 2025 Oct 8;20(10):e0333944. doi: 10.1371/journal.pone.0333944 (PMC12507216; doi:10.1371/journal.pone.0333944)
Supplement: S1 File — (ZIP) [file pone.0333944.s001.zip › Supporting Information/Supporting Information/lncRNA/Functional validation data analysis of yak lncRNA-2020.2.28.xlsx]

## Sheet: pearson
FPKM值											FPKM值
lncRNA	LD			LM			LY				average LD	LD-1			LM/LD			LY/LD
TRPM8-OT1	0.01	0.01	0.01	1.84969	1.74976	1.64982	3.15241	3.14424	3.16059		0.01	1	1	1	184.969	174.976	164.982	315.241	314.424	316.059
LINC4531	7.77839	7.92553	8.07268	0.001582	0.001514	0.001446	6.34795	6.76902	5.92687		7.92553	0.981434	1	1.01857	0.000203384	0.000191028	0.000179123	0.8161	0.854078	0.734189
NNAT-OT1	59.0802	62.7724	66.4645	3.41056	3.17444	3.64669	6.22107	6.36687	6.07527		62.7724	0.941182	1	1.05882	0.0577277	0.0505706	0.0548668	0.105299	0.101428	0.0914063
DGKQ-OT1	1.75704	1.63402	1.511	0.005273	0.005851	0.005562	1.67958	1.69444	1.70929		1.63402	1.07529	1	0.924712	0.00300107	0.00358074	0.00368102	0.955917	1.03697	1.13123
LINC3623	0.218827	0.216531	0.214236	0.01	0.01	0.01	0.0936153	0.101067	0.108519		0.216531	1.0106	1	0.989399	0.0456982	0.0461827	0.0466775	0.427805	0.466754	0.506537
LINC4526	2.74834	2.62096	2.68465	0.1	0.1	0.1	3.85097	3.71466	3.57835		2.68465	1.02372	0.976276	1	0.0363856	0.038154	0.0372488	1.4012	1.41729	1.33289
qRT-PCR值											qRT-PCR值
lncRNA	LD			LM			LY				average LD	LD-1			LM/LD			LY/LD				1	1.0464	1.106	0.93944	0.947495	0.960882		1.03542	0.917178	0.965545	0.962973	1.04117	1	1
TRPM8-OT1	1.09331	1.18527	1.00136	254.794	242.917	231.04	405.529	386.537	367.545		1.09331	1	1.08411	0.915893	233.048	204.947	230.727	370.919	326.119	367.048		1.08411	1	0.996336	1	1.05691	1		1	1	1.03487	1.01842	1	0.941703	0.985095
LINC4531	2709.68	2589.51	2469.34	1.3968	1.59291	1.40068	2185.71	2122.69	2059.67		2589.51	1.0464	1	0.953595	0.000515485	0.00061514	0.000567227	0.806631	0.819726	0.834095		0.915893	0.953595	0.897662	1.06056	0.995599	1.03912		0.964578	1.08282	0.999588	1.0186	0.958832	1.0583	1.01491
NNAT-OT1	11732.7	10569.4	9522.61	256.868	283.612	270.24	440.477	428.131	452.823		10608.2	1.106	0.996336	0.897662	0.0218932	0.0268334	0.0283788	0.0375425	0.0405068	0.0475524		233.048	0.000515485	0.0218932	0.0216471	0.567833	0.00616363		0.663983	0.551014	0.070637	1.18469	1.32719	9.02126	0.530446
DGKQ-OT1	49.4972	52.688	55.8787	1.07147	1.15391	0.989033	49.099	47.4811	50.7169		52.688	0.93944	1	1.06056	0.0216471	0.0219008	0.0176996	0.991956	0.901176	0.907625		204.947	0.00061514	0.0268334	0.0219008	0.638774	0.00568644		0.64127	0.546644	0.0640825	1.06383	1.28237	9.7646	0.566789
LINC3623	3.78383	4.22076	3.97594	2.14858	2.69611	2.42235	3.22672	3.42191	3.6171		3.99351	0.947495	1.05691	0.995599	0.567833	0.638774	0.609253	0.852764	0.810732	0.909748		230.727	0.000567227	0.0283788	0.0176996	0.609253	0.00524519		0.616888	0.542942	0.0681706	1.17634	1.54488	8.8533	0.577627
LINC4526	604.711	629.329	653.947	3.72721	3.57864	3.43008	1196.25	1230.37	1213.31		629.329	0.960882	1	1.03912	0.00616363	0.00568644	0.00524519	1.97821	1.95506	1.85537		370.919	0.806631	0.0375425	0.991956	0.852764	1.97821		0.218331	0.138898	0.0921833	1.36873	1.7522	6.5624	0.116547
																						326.119	0.819726	0.0405068	0.901176	0.810732	1.95506		0.178873	0.0947665	0.0793831	1.27106	1.95264	8.42878	0.161094
FPKM值											FPKM值											367.048	0.834095	0.0475524	0.907625	0.909748	1.85537		0.209904	0.102584	0.0856144	1.24769	1.76884	6.81955	0.135599
mRNA	LD			LM			LY				average LD	LD-1			LM/LD			LY/LD
SPP2	1552.76	1610.85	1668.95	1397.66	1426.81	1412.23	665.135	607.448	549.76		1610.85	0.963938	1	1.03606	0.900109	0.885747	0.846183	0.428356	0.377096	0.329405
FSTL1	50.262	63.4685	49.1595	21.3699	22.8075	19.9323	12.9257	13.4005	11.4339		54.2967	0.925692	1.16892	0.905387	0.425171	0.359352	0.405462	0.257167	0.211136	0.232589
NNAT	78.0746	83.241	88.4074	4.27465	5.19219	6.10972	9.02465	9.10938	8.93991		83.241	0.937935	1	1.06207	0.0547508	0.0623753	0.0691087	0.11559	0.109434	0.101122
SLC26A1	8.5144	8.34022	8.68857	11.2951	14.7596	13.0273	19.7031	18.7287	20.6776		8.51439	1	0.979543	1.02046	1.32658	1.76968	1.49936	2.3141	2.24559	2.37986
UGT2A2	29.1881	28.9389	27.9919	52.1985	46.4364	48.7966	148.215	135.631	141.923		28.7063	1.01678	1.0081	0.975113	1.78835	1.60464	1.74324	5.07791	4.6868	5.07013
NOTUM	3.18615	3.2993	3.073	15.1335	15.9968	14.2701	8.36779	8.03635	8.20207		3.18615	1	1.03551	0.964486	4.74977	4.84854	4.64372	2.6263	2.43577	2.66908
FASN	4.26017	4.24413	4.22808	3.95845	3.74374	3.52904	0.851854	0.825035	0.798216		4.24413	1.00378	1	0.99622	0.929176	0.8821	0.834667	0.199958	0.194395	0.188789
qRT-PCR值											qRT-PCR值
mRNA	LD			LM			LY				average LD	LD-1			LM/LD			LY/LD
SPP2	737957	712711	687465	489991	457040	424089	161119	127485	144302		712711	1.03542	1	0.964578	0.663983	0.64127	0.616888	0.218331	0.178873	0.209904
FSTL1	9.67873	10.5527	11.4267	5.33312	5.76858	6.20404	1.34436	1.00004	1.1722		10.5527	0.917178	1	1.08282	0.551014	0.546644	0.542942	0.138898	0.0947665	0.102584
NNAT	2635.18	2824.38	2728.09	186.141	180.993	185.976	242.92	224.208	233.564		2729.22	0.965545	1.03487	0.999588	0.070637	0.0640825	0.0681706	0.0921833	0.0793831	0.0856144
SLC26A1	174.235	184.268	184.301	206.414	196.029	216.8	238.482	234.216	229.95		180.935	0.962973	1.01842	1.0186	1.18469	1.06383	1.17634	1.36873	1.27106	1.24769
UGT2A2	52.5744	50.4956	48.4168	69.7762	64.7543	74.7982	92.1206	98.5999	85.6414		50.4956	1.04117	1	0.958832	1.32719	1.28237	1.54488	1.7522	1.95264	1.76884
NOTUM	23.4175	22.0524	24.7827	211.256	215.332	219.409	153.675	185.875	169.007		23.4175	1	0.941703	1.0583	9.02126	9.7646	8.8533	6.5624	8.42878	6.81955
FASN	37.5263	36.9669	38.0856	19.9056	20.9524	21.9993	4.37357	5.95516	5.16436		37.5263	1	0.985095	1.01491	0.530446	0.566789	0.577627	0.116547	0.161094	0.135599
				LD						LM						LY
	0.983399	lncRNA	FPKM值	0.01	7.92553	62.7724	1.63402	0.216531	2.68465	1.74976	0.001514	3.41056	0.005562	0.01	0.1	3.15241	6.34795	6.22107	1.69444	0.101067	3.71466
			qRT-PCR值	1.09331	2589.51	10608.2	52.688	3.99351	629.329	242.917	1.46346	270.24	1.07147	2.42235	3.57864	386.537	2122.69	440.477	49.099	3.42191	1213.31
				LD							LM							LY
	0.980171	mRNA	FPKM值	1610.85	54.2967	83.241	8.51439	28.7063	3.18615	4.24413	1412.23	21.3699	5.19219	13.0273	49.1438	15.1335	3.74374	607.448	12.5867	9.02465	19.7031	141.923	8.20207	0.825035
			qRT-PCR值	712711	10.5527	2729.22	180.935	50.4956	23.4175	37.5263	457040	5.76858	184.37	206.414	69.7762	215.332	20.9524	144302	1.1722	233.564	234.216	92.1206	169.519	5.16436
lncRNA	0.876741	>0.001	0.001514	0.005562	0.01	0.01	0.1	0.101067	0.216531
			1.46346	1.07147	1.09331	2.42235	3.57864	3.42191	3.99351
	0.981679	>1	1.63402	1.69444	1.74976	2.68465	3.15241	3.41056	3.71466	6.22107	6.34795	7.92553	62.7724
			52.688	49.099	242.917	629.329	386.537	270.24	1213.31	440.477	2122.69	2589.51	10608.2
mRNA	0.895551	>0.5	0.825035	3.18615	3.74374	4.24413	5.19219	8.20207	8.51439	9.02465
			5.16436	23.4175	20.9524	37.5263	184.37	169.519	180.935	233.564
	0.742408	>10	12.5867	13.0273	15.1335	19.7031	21.3699	28.7063	49.1438	54.2967	83.241
			1.1722	206.414	215.332	234.216	5.76858	50.4956	69.7762	10.5527	2729.22
	0.973576	>100	1610.85	1412.23	607.448	141.923
			712711	457040	144302	92.1206

## Sheet: L
组织	编号	目的基因 (AvgCT)	内参基因 (AvgCT)	ΔCT	ΔΔCT	（-ΔΔCT）	2-ΔΔCT	Mean	SD	Mean	SD
L1-D1	1	33.1764	18.4637	14.7127	-0.487202	0.487202	1.40172	1.40354	0.0873573	1.19672	0.201334		1.40354
	2	33.1093	18.4864	14.6229	-0.57704	0.57704	1.49179						1.18527
	3	33.2435	18.4409	14.8025	-0.397364	0.397364	1.3171						1.00136
L1-D2	1	33.459	18.4637	14.9954	-0.204528	0.204528	1.15231	1.18527	0.069259				254.794
	2	33.3474	18.4864	14.8609	-0.338965	0.338965	1.26485						207.286
	3	33.4535	18.4409	15.0126	-0.18731	0.18731	1.13864						313.567
L1-D3	1	33.7417	18.4637	15.278	0.078146	-0.078146	0.947274	1.00136	0.0642879				291.577
	2	33.5854	18.4864	15.099	-0.100889	0.100889	1.07243						443.513
	3	33.6636	18.4409	15.2226	0.0227433	-0.0227433	0.984359						677.397
L1-M1	1	26.3622	19.1835	7.17877	-8.02113	8.02113	259.777	254.794	12.6937	258.549	53.2399		13004.7
	2	26.3118	19.1576	7.15419	-8.0457	8.0457	264.24						15852.4
	3	26.4614	19.1706	7.29082	-7.90908	7.90908	240.365						14353.9
L1-M2	1	26.7125	19.1835	7.52906	-7.67084	7.67084	203.776	207.286	16.124				11400.7
	2	26.5446	19.1576	7.38692	-7.81298	7.81298	224.875						13756.7
	3	26.7765	19.1706	7.60591	-7.59399	7.59399	193.205						12523.4
L1-M3	1	26.0119	19.1835	6.82848	-8.37142	8.37142	331.169	313.567	16.285				16849.8
	2	26.0791	19.1576	6.92147	-8.27843	8.27843	310.496						18086
	3	26.1463	19.1706	6.97572	-8.22417	8.22417	299.036						15713.3
L1-Y1	1	26.5439	19.4331	7.11081	-8.08908	8.08908	272.306	291.577	23.9776	470.829	194.355		3709.68
	2	26.2885	19.4034	6.88507	-8.31483	8.31483	318.429						3229.01
	3	26.4684	19.4183	7.05017	-8.14973	8.14973	283.997						4566.51
L1-Y2	1	25.9675	19.4331	6.5344	-8.6655	8.6655	406.046	443.513	33.4629				1565.04
	2	25.7766	19.4034	6.37314	-8.82676	8.82676	454.066						1938.89
	3	25.7403	19.4183	6.32207	-8.87783	8.87783	470.427						1741.9
L1-Y3	1	25.3911	19.4331	5.95798	-9.24191	9.24191	605.471	677.397	90.6655				3185.71
	2	25.2646	19.4034	5.86121	-9.33869	9.33869	647.479						3317.04
	3	25.0122	19.4183	5.59397	-9.60592	9.60592	779.24						3059.67
L3-D1	1	19.9726	18.4637	1.50897	-13.6909	13.6909	13224.5	13004.7	366.331	14403.7	1424.5		11732.7
	2	19.9972	18.4864	1.51079	-13.6891	13.6891	13207.8						10569.4
	3	20.0218	18.4409	1.58085	-13.6191	13.6191	12581.8						9522.61
L3-D2	1	19.6074	18.4637	1.14376	-14.0561	14.0561	17034.1	15852.4	1031.99				256.868
	2	19.8013	18.4864	1.31491	-13.885	13.885	15128.6						283.612
	3	19.7307	18.4409	1.28977	-13.9101	13.9101	15394.5						313.155
L3-D3	1	19.79	18.4637	1.32637	-13.8735	13.8735	15008.9	14353.9	577.64				403.439
	2	19.8993	18.4864	1.41285	-13.787	13.787	14135.6						508.258
	3	19.8762	18.4409	1.43531	-13.7646	13.7646	13917.3						452.823
L3-M1	1	20.8681	19.1835	1.68464	-13.5153	13.5153	11708.4	11400.7	271.161	12560.3	1178.43		72.42
	2	20.8939	19.1576	1.73624	-13.4637	13.4637	11297						43.1156
	3	20.9197	19.1706	1.74911	-13.4508	13.4508	11196.7						55.8787
L3-M2	1	20.6027	19.1835	1.4192	-13.7807	13.7807	14073.6	13756.7	276.51				51.5343
	2	20.6228	19.1576	1.46515	-13.7347	13.7347	13632.3						39.1539
	3	20.6429	19.1706	1.47237	-13.7275	13.7275	13564.3						35.589
L3-M3	1	20.7354	19.1835	1.55192	-13.648	13.648	12836.7	12523.4	274.654				54.1794
	2	20.7583	19.1576	1.6007	-13.5992	13.5992	12409.9						47.4811
	3	20.7813	19.1706	1.61074	-13.5892	13.5892	12323.8						50.7169
L3-Y1	1	20.6331	19.4331	1.20002	-13.9999	13.9999	16382.6	16849.8	469.419	16883	1186.67		31.7838
	2	20.5231	19.4034	1.11963	-14.0803	14.0803	17321.4						34.2208
	3	20.5781	19.4183	1.15983	-14.0401	14.0401	16845.5						32.9759
L3-Y2	1	20.5876	19.4331	1.15445	-14.0454	14.0454	16908.3	18086	1190.91				4.14858
	2	20.3678	19.4034	0.964354	-14.2355	14.2355	19289.7						4.69611
	3	20.4777	19.4183	1.0594	-14.1405	14.1405	18059.8						3.66757
L3-Y3	1	20.6787	19.4331	1.24559	-13.9543	13.9543	15873.2	15713.3	159.639				6.22672
	2	20.6783	19.4034	1.27491	-13.925	13.925	15553.9						5.86822
	3	20.6785	19.4183	1.26025	-13.9396	13.9396	15712.8						6.6171
L4-D1	1	21.8087	18.4637	3.34505	-11.8548	11.8548	3703.94	3709.68	61.4224	3835.07	677.51
	2	21.8045	18.4864	3.31811	-11.8818	11.8818	3773.76
	3	21.8066	18.4409	3.3657	-11.8342	11.8342	3651.32
L4-D2	1	22.0426	18.4637	3.57895	-11.6209	11.6209	3149.59	3229.01	114.499
	2	21.972	18.4864	3.48554	-11.7144	11.7144	3360.26
	3	22.0073	18.4409	3.56636	-11.6335	11.6335	3177.19
L4-D3	1	21.5426	18.4637	3.07895	-12.1209	12.1209	4454.19	4566.51	161.926
	2	21.472	18.4864	2.98554	-12.2144	12.2144	4752.13
	3	21.5073	18.4409	3.06636	-12.1335	12.1335	4493.23
L4-M1	1	23.7351	19.1835	4.55159	-10.6483	10.6483	1604.95	1565.04	39.7439	1748.61	187.019
	2	23.7825	19.1576	4.62487	-10.575	10.575	1525.46
	3	23.7588	19.1706	4.58823	-10.6117	10.6117	1564.7
L4-M2	1	23.4557	19.1835	4.27223	-10.9277	10.9277	1947.85	1938.89	8.95235
	2	23.4432	19.1576	4.28555	-10.9143	10.9143	1929.95
	3	23.4494	19.1706	4.27889	-10.921	10.921	1938.88
L4-M3	1	23.5954	19.1835	4.41191	-10.788	10.788	1768.11	1741.9	26.1401
	2	23.6129	19.1576	4.45521	-10.7447	10.7447	1715.83
	3	23.6041	19.1706	4.43356	-10.7663	10.7663	1741.77
L4-Y1	1	22.9814	19.4331	3.54826	-11.6516	11.6516	3217.32	3185.71	27.6553	3187.47	128.696
	2	22.9749	19.4034	3.57147	-11.6284	11.6284	3165.96
	3	22.9862	19.4183	3.56788	-11.632	11.632	3173.85
L4-Y2	1	22.9119	19.4331	3.4788	-11.7211	11.7211	3376.01	3317.04	51.2845
	2	22.9226	19.4034	3.51917	-11.6807	11.6807	3282.83
	3	22.9333	19.4183	3.51502	-11.6849	11.6849	3292.29
L4-Y3	1	23.0508	19.4331	3.61772	-11.5822	11.5822	3066.08	3059.67	6.41301
	2	23.0272	19.4034	3.62376	-11.5761	11.5761	3053.26
	3	23.039	19.4183	3.62074	-11.5792	11.5792	3059.66
L5-D1	1	20.1046	18.4637	1.64094	-13.559	13.559	12068.5	11732.7	453.717	10608.2	1105.58
	2	20.146	18.4864	1.65963	-13.5403	13.5403	11913.1
	3	20.1875	18.4409	1.74655	-13.4533	13.4533	11216.6
L5-D2	1	20.2756	18.4637	1.81191	-13.388	13.388	10719.8	10569.4	277.602
	2	20.2957	18.4864	1.80928	-13.3906	13.3906	10739.3
	3	20.3176	18.4409	1.8767	-13.3232	13.3232	10249
L5-D3	1	20.4466	18.4637	1.98289	-13.217	13.217	9521.73	9522.61	158.121
	2	20.4454	18.4864	1.95893	-13.241	13.241	9681.17
	3	20.4478	18.4409	2.00685	-13.1931	13.1931	9364.93
L5-M1	1	26.4131	19.1835	7.22963	-7.97027	7.97027	250.779	256.868	6.11337	284.545	28.1551
	2	26.3186	19.1576	7.16095	-8.03895	8.03895	263.005
	3	26.3658	19.1706	7.19529	-8.00461	8.00461	256.819
L5-M2	1	26.2692	19.1835	7.08574	-8.11416	8.11416	277.081	283.612	5.77373
	2	26.1874	19.1576	7.0298	-8.1701	8.1701	288.035
	3	26.212	19.1706	7.04143	-8.15846	8.15846	285.721
L5-M3	1	26.1253	19.1835	6.94184	-8.25805	8.25805	306.141	313.155	6.19412
	2	26.0563	19.1576	6.89864	-8.30126	8.30126	315.447
	3	26.0581	19.1706	6.88758	-8.31232	8.31232	317.876
L5-Y1	1	25.9588	19.4331	6.52572	-8.67417	8.67417	408.495	403.439	6.15781	454.84	52.4389
	2	25.9719	19.4034	6.56843	-8.63147	8.63147	396.581
	3	25.9555	19.4183	6.53727	-8.66263	8.66263	405.24
L5-Y2	1	25.6375	19.4331	6.2044	-8.9955	8.9955	510.406	508.258	4.54024
	2	25.6288	19.4034	6.22536	-8.97454	8.97454	503.042
	3	25.6201	19.4183	6.2018	-8.9981	8.9981	511.326
L5-Y3	1	25.7982	19.4331	6.36506	-8.83484	8.83484	456.616	452.823	5.39193
	2	25.8003	19.4034	6.39689	-8.803	8.803	446.651
	3	25.7878	19.4183	6.36953	-8.83037	8.83037	455.203
L6-D1	1	27.4856	18.4637	9.02197	-6.17792	6.17792	72.4003	72.42	2.06994	57.1381	14.6927
	2	27.4672	18.4864	8.98073	-6.21916	6.21916	74.4998
	3	27.5041	18.4409	9.06321	-6.13668	6.13668	70.36
L6-D2	1	28.2339	18.4637	9.77023	-5.42967	5.42967	43.1015	43.1156	1.35024
	2	28.2115	18.4864	9.72504	-5.47485	5.47485	44.4729
	3	28.2563	18.4409	9.81542	-5.38448	5.38448	41.7725
L6-D3	1	27.8598	18.4637	9.3961	-5.8038	5.8038	55.862	55.8787	1.67355
	2	27.8393	18.4864	9.35289	-5.84701	5.84701	57.5606
	3	27.8802	18.4409	9.43932	-5.76058	5.76058	54.2136
L6-M1	1	28.6072	19.1835	9.42373	-5.77617	5.77617	54.8025	51.5343	3.04247	42.0924	8.36894
	2	28.6847	19.1576	9.52701	-5.67289	5.67289	51.0163
	3	28.7621	19.1706	9.59156	-5.60834	5.60834	48.7841
L6-M2	1	29.0834	19.1835	9.89997	-5.29993	5.29993	39.3948	39.1539	0.240622
	2	29.0753	19.1576	9.9177	-5.2822	5.2822	38.9135
	3	29.0794	19.1706	9.90883	-5.29107	5.29107	39.1534
L6-M3	1	29.2067	19.1835	10.0232	-5.17671	5.17671	36.1698	35.589	0.50376
	2	29.2172	19.1576	10.0595	-5.14035	5.14035	35.2696
	3	29.2277	19.1706	10.0572	-5.14273	5.14273	35.3278
L6-Y1	1	28.8893	19.4331	9.45615	-5.74375	5.74375	53.5846	54.1794	0.595847	50.7925	3.34976
	2	28.8279	19.4034	9.42442	-5.77548	5.77548	54.7763
	3	28.8586	19.4183	9.44028	-5.75961	5.75961	54.1772
L6-Y2	1	29.0376	19.4331	9.6045	-5.59539	5.59539	48.3483	47.4811	0.75311
	2	29.049	19.4034	9.64558	-5.55432	5.55432	46.9912
	3	29.0604	19.4183	9.64212	-5.55777	5.55777	47.1039
L6-Y3	1	28.9634	19.4331	9.53033	-5.66957	5.66957	50.8992	50.7169	0.191768
	2	28.9384	19.4034	9.535	-5.6649	5.6649	50.7347
	3	28.9595	19.4183	9.5412	-5.65869	5.65869	50.5169
L7-D1	1	28.629	18.4637	10.1653	-5.03458	5.03458	32.7763	31.7838	1.3057	32.9935	1.21856
	2	28.6742	18.4864	10.1878	-5.01214	5.01214	32.2704
	3	28.7194	18.4409	10.2784	-4.92147	4.92147	30.3047
L7-D2	1	28.5819	18.4637	10.1182	-5.08166	5.08166	33.8634	34.2208	0.783468
	2	28.5521	18.4864	10.0657	-5.13419	5.13419	35.1192
	3	28.567	18.4409	10.1261	-5.07381	5.07381	33.6797
L7-D3	1	28.6055	18.4637	10.1418	-5.05812	5.05812	33.3154	32.9759	0.907473
	2	28.6132	18.4864	10.1267	-5.07316	5.07316	33.6647
	3	28.6432	18.4409	10.2023	-4.99764	4.99764	31.9477
L7-M1	1	32.265	19.1835	13.0816	-2.11835	2.11835	4.34196	4.14858	0.201344	4.17076	0.514632
	2	32.2997	19.1576	13.142	-2.05786	2.05786	4.16367
	3	32.3922	19.1706	13.2217	-1.97824	1.97824	3.94012
L7-M2	1	32.1393	19.1835	12.9558	-2.24411	2.24411	4.73746	4.69611	0.110069
	2	32.1007	19.1576	12.943	-2.25687	2.25687	4.77952
	3	32.1778	19.1706	13.0073	-2.19262	2.19262	4.57136
L7-M3	1	32.3908	19.1835	13.2073	-1.99258	1.99258	3.97948	3.66757	0.293804
	2	32.4987	19.1576	13.3411	-1.85885	1.85885	3.62718
	3	32.6066	19.1706	13.436	-1.76386	1.76386	3.39605
L7-Y1	1	31.9899	19.4331	12.5568	-2.64314	2.64314	6.24688	6.22672	0.364599	6.23735	0.37455
	2	32.0543	19.4034	12.6509	-2.54904	2.54904	5.85245
	3	31.8999	19.4183	12.4816	-2.71827	2.71827	6.58081
L7-Y2	1	32.0707	19.4331	12.6376	-2.56233	2.56233	5.90662	5.86822	0.62001
	2	32.2165	19.4034	12.8131	-2.38679	2.38679	5.22991
	3	31.9248	19.4183	12.5065	-2.69335	2.69335	6.46814
L7-Y3	1	31.9091	19.4331	12.476	-2.72394	2.72394	6.60675	6.6171	0.0737193
	2	31.892	19.4034	12.4886	-2.7113	2.7113	6.5491
	3	31.875	19.4183	12.4567	-2.74318	2.74318	6.69544
mean CT time3		平均	平均	差值
		33.6636	18.4637	15.1999

## Sheet: M
组织	编号	目的基因 (AvgCT)	内参基因 (AvgCT)	ΔCT	ΔΔCT	（-ΔΔCT）	2-ΔΔCT	Mean	SD	Mean	SD
M1-D1	1	15.49	18.4637	-2.97369	-19.4598	19.4598	721098	737957	24960.8	739194	52357.4		737957
	2	15.4244	18.4864	-3.06203	-19.5482	19.5482	766632						792158
	3	15.4572	18.4409	-2.98375	-19.4699	19.4699	726141						687465
													489991
M1-D2	1	15.3894	18.4637	-3.07432	-19.5605	19.5605	773190	792158	27605.2				566140
	2	15.3206	18.4864	-3.16584	-19.652	19.652	823828						424089
	3	15.355	18.4409	-3.08597	-19.5721	19.5721	779456						161119
													127485
M1-D3	1	15.5906	18.4637	-2.87307	-19.3592	19.3592	672516	687465	22553.1				203628
	2	15.5282	18.4864	-2.95822	-19.4444	19.4444	713407
	3	15.5594	18.4409	-2.88153	-19.3677	19.3677	676473						27.5131
													45.6245
M1-M1	1	16.7596	19.1835	-2.42383	-18.91	18.91	492570	489991	3522.82	493407	71087.1		16.5916
	2	16.7533	19.1576	-2.40439	-18.8905	18.8905	485977						211.256
	3	16.7501	19.1706	-2.42047	-18.9066	18.9066	491426						227.562
													196.12
M1-M2	1	16.5565	19.1835	-2.62694	-19.1131	19.1131	567035	566140	1738.87				153.675
	2	16.5381	19.1576	-2.61954	-19.1057	19.1057	564136						185.875
	3	16.5431	19.1706	-2.62748	-19.1136	19.1136	567250						169.007
M1-M3	1	16.9628	19.1835	-2.22072	-18.7069	18.7069	427884	424089	4834.12				51.1697
	2	16.9684	19.1576	-2.18923	-18.6754	18.6754	418647						36.9669
	3	16.9571	19.1706	-2.21346	-18.6996	18.6996	425738						38.0856
													19.9056
M1-Y1	1	18.6067	19.4331	-0.826422	-17.3126	17.3126	162780	161119	1601.37	164077	38157.8		24.3134
	2	18.6056	19.4034	-0.797822	-17.284	17.284	159585						21.9993
	3	18.6078	19.4183	-0.810495	-17.2966	17.2966	160993						12.7031
													5.95516
M1-Y2	1	18.9445	19.4331	-0.488606	-16.9747	16.9747	128798	127485	1420.85				2.79197
	2	18.9468	19.4034	-0.456651	-16.9428	16.9428	125976
	3	18.9422	19.4183	-0.476033	-16.9622	16.9622	127680						9.67873
													8.19815
M1-Y3	1	18.2689	19.4331	-1.16424	-17.6504	17.6504	205728	203628	1866.27				11.4267
	2	18.2644	19.4034	-1.13899	-17.6251	17.6251	202159						5.33312
	3	18.2733	19.4183	-1.14496	-17.6311	17.6311	202997						4.5845
													6.20404
M2-D1	1	30.177	18.4637	11.7134	-4.77278	4.77278	27.337	27.5131	0.291419	29.9097	14.6641		1.34436
	2	30.173	18.4864	11.6866	-4.79958	4.79958	27.8495						1.00004
	3	30.1535	18.4409	11.7125	-4.77361	4.77361	27.3528						1.80723
M2-D2	1	29.4381	18.4637	10.9744	-5.5117	5.5117	45.6234	45.6245	0.393008				2635.18
	2	29.4484	18.4864	10.962	-5.52413	5.52413	46.0181						2824.38
	3	29.4278	18.4409	10.9869	-5.49927	5.49927	45.232						2728.09
													1869.14
M2-D3	1	30.9159	18.4637	12.4523	-4.03387	4.03387	16.38	16.5916	0.24108				1850.99
	2	30.8975	18.4864	12.4111	-4.07503	4.07503	16.8541						1859.98
	3	30.8791	18.4409	12.4382	-4.04796	4.04796	16.5408						1941.22
													2240.21
M2-M1	1	27.9342	19.1835	8.75077	-7.73537	7.73537	213.098	211.256	2.34081	211.646	15.7249		2585.63
	2	27.939	19.1576	8.7814	-7.70475	7.70475	208.622
	3	27.9285	19.1706	8.7579	-7.72825	7.72825	212.048						4.23513
													4.2678
M2-M2	1	27.8271	19.1835	8.64359	-7.84255	7.84255	229.532	227.562	2.00266				4.30073
	2	27.8266	19.1576	8.66898	-7.81717	7.81717	225.529						5.34632
	3	27.8262	19.1706	8.65562	-7.83052	7.83052	227.625						6.02927
													6.79953
M2-M3	1	28.0414	19.1835	8.85795	-7.62819	7.62819	197.84	196.12	2.7212				8.48154
	2	28.0515	19.1576	8.89382	-7.59232	7.59232	192.982						11.6738
	3	28.0307	19.1706	8.86017	-7.62598	7.62598	197.536						9.95006
M2-Y1	1	28.6409	19.4331	9.2078	-7.27834	7.27834	155.238	153.675	3.43584	169.519	16.1058		52.5744
	2	28.6633	19.4034	9.25987	-7.22627	7.22627	149.736						57.0892
	3	28.6185	19.4183	9.20026	-7.28588	7.28588	156.052						48.4168
													86.4002
M2-Y2	1	28.3842	19.4331	8.95106	-7.53508	7.53508	185.475	185.875	2.13857				64.7543
	2	28.3663	19.4034	8.96286	-7.52328	7.52328	183.964						74.7982
	3	28.3484	19.4183	8.93014	-7.55601	7.55601	188.185						113.522
													98.5999
M2-Y3	1	28.5125	19.4331	9.07943	-7.40671	7.40671	169.684	169.007	2.76147				85.6414
	2	28.5148	19.4034	9.11137	-7.37478	7.37478	165.97
	3	28.4835	19.4183	9.0652	-7.42094	7.42094	171.367
M3-D1	1	29.2916	18.4637	10.8279	-5.65825	5.65825	50.5013	51.1697	0.748906	42.0741	7.89688
	2	29.2727	18.4864	10.7863	-5.69986	5.69986	51.9791
	3	29.2538	18.4409	10.8129	-5.67324	5.67324	51.0288
M3-D2	1	29.7653	18.4637	11.3016	-5.18456	5.18456	36.367	36.9669	1.02833
	2	29.7188	18.4864	11.2324	-5.25377	5.25377	38.1543
	3	29.742	18.4409	11.3011	-5.18505	5.18505	36.3794
M3-D3	1	29.6692	18.4637	11.2055	-5.28066	5.28066	38.8721	38.0856	1.19797
	2	29.6991	18.4864	11.2127	-5.27343	5.27343	38.6778
	3	29.7291	18.4409	11.2882	-5.19798	5.19798	36.7068
M3-M1	1	31.3417	19.1835	12.1582	-4.32793	4.32793	20.0833	19.9056	0.272102	22.0728	2.20479
	2	31.3516	19.1576	12.1939	-4.29222	4.29222	19.5924
	3	31.3318	19.1706	12.1612	-4.3249	4.3249	20.0412
M3-M2	1	31.0532	19.1835	11.8698	-4.61637	4.61637	24.5282	24.3134	0.521724
	2	31.0758	19.1576	11.9182	-4.56794	4.56794	23.7186
	3	31.0306	19.1706	11.8601	-4.62605	4.62605	24.6934
M3-M3	1	31.1975	19.1835	12.014	-4.47215	4.47215	22.1948	21.9993	0.383884
	2	31.2137	19.1576	12.0561	-4.43008	4.43008	21.557
	3	31.1812	19.1706	12.0107	-4.47548	4.47548	22.246
M3-Y1	1	32.2399	19.4331	12.8068	-3.67931	3.67931	12.811	12.7031	0.12073	7.15008	5.06246
	2	32.2374	19.4034	12.8339	-3.65222	3.65222	12.5727
	3	32.2348	19.4183	12.8165	-3.66966	3.66966	12.7256
M3-Y2	1	33.3316	19.4331	13.8985	-2.58764	2.58764	6.01115	5.95516	0.0564062
	2	33.3152	19.4034	13.9118	-2.57434	2.57434	5.95598
	3	33.3441	19.4183	13.9258	-2.56031	2.56031	5.89835
M3-Y3	1	34.4233	19.4331	14.9902	-1.49597	1.49597	2.82054	2.79197	0.0503009
	2	34.3931	19.4034	14.9897	-1.49646	1.49646	2.82149
	3	34.4535	19.4183	15.0352	-1.45096	1.45096	2.73389
M4-D1	1	31.6669	18.4637	13.2032	-3.28294	3.28294	9.73336	9.67873	0.0493728	9.76786	1.61613
	2	31.6997	18.4864	13.2133	-3.27285	3.27285	9.66552
	3	31.6584	18.4409	13.2175	-3.26863	3.26863	9.6373
M4-D2	1	31.9048	18.4637	13.4411	-3.04504	3.04504	8.25369	8.19815	0.0506517
	2	31.9394	18.4864	13.4529	-3.0332	3.0332	8.18624
	3	31.8995	18.4409	13.4585	-3.0276	3.0276	8.15451
M4-D3	1	31.429	18.4637	12.9653	-3.52084	3.52084	11.4783	11.4267	0.0460574
	2	31.4601	18.4864	12.9736	-3.51249	3.51249	11.4121
	3	31.4174	18.4409	12.9765	-3.50966	3.50966	11.3897
M4-M1	1	33.215	19.1835	14.0315	-2.45464	2.45464	5.48177	5.33312	0.147974	5.37389	0.810541
	2	33.2692	19.1576	14.1116	-2.37458	2.37458	5.18583
	3	33.2421	19.1706	14.0715	-2.41461	2.41461	5.33175
M4-M2	1	33.4275	19.1835	14.244	-2.24213	2.24213	4.73097	4.5845	0.145699
	2	33.4934	19.1576	14.3357	-2.15042	2.15042	4.43958
	3	33.4604	19.1706	14.2899	-2.19628	2.19628	4.58296
M4-M3	1	33.0025	19.1835	13.819	-2.66715	2.66715	6.35173	6.20404	0.147105
	2	33.0451	19.1576	13.8874	-2.59873	2.59873	6.05752
	3	33.0238	19.1706	13.8532	-2.63294	2.63294	6.20288
M4-Y1	1	35.5051	19.4331	16.072	-0.41418	0.41418	1.33254	1.34436	0.0109422	1.38388	0.405041
	2	35.4522	19.4034	16.0488	-0.437379	0.437379	1.35414
	3	35.4753	19.4183	16.0571	-0.42909	0.42909	1.34638
M4-Y2	1	35.9359	19.4331	16.5028	0.016638	-0.016638	0.988534	1.00004	0.0115329
	2	35.8729	19.4034	16.4695	-0.016638	0.016638	1.0116
	3	35.9044	19.4183	16.4861	0	0	1
M4-Y3	1	35.0743	19.4331	15.6411	-0.844998	0.844998	1.79626	1.80723	0.00949737
	2	35.0315	19.4034	15.628	-0.858119	0.858119	1.81267
	3	35.0462	19.4183	15.628	-0.85818	0.85818	1.81275
M5-D1	1	23.5866	18.4637	5.12293	-11.3632	11.3632	2634.32	2635.18	82.3217	2729.22	94.6029
	2	23.5643	18.4864	5.07785	-11.4083	11.4083	2717.93
	3	23.6089	18.4409	5.168	-11.3181	11.3181	2553.29
M5-D2	1	23.4671	18.4637	5.00347	-11.4827	11.4827	2861.73	2824.38	70.7742
	2	23.4864	18.4864	4.99999	-11.4862	11.4862	2868.65
	3	23.5057	18.4409	5.06473	-11.4214	11.4214	2742.75
M5-D3	1	23.5269	18.4637	5.0632	-11.4229	11.4229	2745.67	2728.09	74.5444
	2	23.5253	18.4864	5.03892	-11.4472	11.4472	2792.27
	3	23.5573	18.4409	5.11637	-11.3698	11.3698	2646.33
M5-M1	1	24.7927	19.1835	5.60926	-10.8769	10.8769	1880.48	1869.14	11.3287	1860.04	9.07433
	2	24.7844	19.1576	5.62674	-10.8594	10.8594	1857.82
	3	24.7886	19.1706	5.618	-10.8681	10.8681	1869.12
M5-M2	1	24.8028	19.1835	5.61933	-10.8668	10.8668	1867.4	1850.99	36.13
	2	24.7703	19.1576	5.61269	-10.8735	10.8735	1876.01
	3	24.8353	19.1706	5.66471	-10.8214	10.8214	1809.57
M5-M3	1	24.7978	19.1835	5.61429	-10.8718	10.8718	1873.93	1859.98	18.4142
	2	24.7774	19.1576	5.61972	-10.8664	10.8664	1866.9
	3	24.8119	19.1706	5.64135	-10.8448	10.8448	1839.1
M5-Y1	1	25.0012	19.4331	5.56807	-10.9181	10.9181	1934.94	1941.22	23.7309	2255.68	322.487
	2	24.9817	19.4034	5.57831	-10.9078	10.9078	1921.25
	3	24.9623	19.4183	5.54403	-10.9421	10.9421	1967.45
M5-Y2	1	24.7732	19.4331	5.34004	-11.1461	11.1461	2266.27	2240.21	24.6832
	2	24.7751	19.4034	5.37163	-11.1145	11.1145	2217.19
	3	24.777	19.4183	5.35869	-11.1275	11.1275	2237.16
M5-Y3	1	24.5451	19.4331	5.11201	-11.3741	11.3741	2654.34	2585.63	59.9631
	2	24.5684	19.4034	5.16494	-11.3212	11.3212	2558.71
	3	24.5916	19.4183	5.17335	-11.3128	11.3128	2543.85
M6-D1	1	32.8674	18.4637	14.4037	-2.08241	2.08241	4.23513	4.23513	0.00472394	4.26789	0.0327991
	2	32.8885	18.4864	14.4021	-2.08402	2.08402	4.23986
	3	32.8463	18.4409	14.4053	-2.0808	2.0808	4.23041
M6-D2	1	32.8563	18.4637	14.3927	-2.09349	2.09349	4.26779	4.2678	0.0120609
	2	32.875	18.4864	14.3886	-2.09757	2.09757	4.27987
	3	32.8377	18.4409	14.3967	-2.08941	2.08941	4.25575
M6-D3	1	32.8452	18.4637	14.3816	-2.10457	2.10457	4.3007	4.30073	0.0195107
	2	32.8614	18.4864	14.375	-2.11112	2.11112	4.32026
	3	32.829	18.4409	14.3881	-2.09803	2.09803	4.28124
M6-M1	1	33.2382	19.1835	14.0547	-2.43143	2.43143	5.39426	5.34632	0.0444456	6.05837	0.72704
	2	33.2274	19.1576	14.0698	-2.41636	2.41636	5.33821
	3	33.2489	19.1706	14.0784	-2.40776	2.40776	5.30649
M6-M2	1	33.0648	19.1835	13.8813	-2.60484	2.60484	6.08325	6.02927	0.0633414
	2	33.048	19.1576	13.8904	-2.59575	2.59575	6.04501
	3	33.0815	19.1706	13.9109	-2.5752	2.5752	5.95954
M6-M3	1	32.8914	19.1835	13.7079	-2.77826	2.77826	6.86023	6.79953	0.0925957
	2	32.8687	19.1576	13.711	-2.77513	2.77513	6.8454
	3	32.9141	19.1706	13.7435	-2.74264	2.74264	6.69295
M6-Y1	1	32.7841	19.4331	13.351	-3.13516	3.13516	8.78569	8.48154	0.302377	10.0351	1.59783
	2	32.8573	19.4034	13.4539	-3.03227	3.03227	8.18097
	3	32.8207	19.4183	13.4024	-3.08371	3.08371	8.47794
M6-Y2	1	32.3358	19.4331	12.9027	-3.58341	3.58341	11.9871	11.6738	0.273615
	2	32.3595	19.4034	12.956	-3.5301	3.5301	11.5522
	3	32.3831	19.4183	12.9648	-3.52131	3.52131	11.482
M6-Y3	1	32.56	19.4331	13.1269	-3.35929	3.35929	10.2623	9.95006	0.279949
	2	32.6084	19.4034	13.205	-3.28118	3.28118	9.72154
	3	32.6019	19.4183	13.1836	-3.30251	3.30251	9.86631
M7-D1	1	29.2611	18.4637	10.7975	-5.68867	5.68867	51.5776	52.5744	1.5909	52.6934	4.33741
	2	29.2068	18.4864	10.7204	-5.76578	5.76578	54.4091
	3	29.234	18.4409	10.793	-5.69311	5.69311	51.7364
M7-D2	1	29.1389	18.4637	10.6752	-5.81093	5.81093	56.1388	57.0892	1.6092
	2	29.0912	18.4864	10.6048	-5.88135	5.88135	58.9471
	3	29.115	18.4409	10.6741	-5.81202	5.81202	56.1815
M7-D3	1	29.3834	18.4637	10.9197	-5.56642	5.56642	47.3869	48.4168	1.56722
	2	29.3224	18.4864	10.8359	-5.6502	5.6502	50.2204
	3	29.3529	18.4409	10.9119	-5.57419	5.57419	47.6431
M7-M1	1	29.2034	19.1835	10.02	-6.46616	6.46616	88.4116	86.4002	1.74282	75.3175	10.8323
	2	29.2268	19.1576	10.0691	-6.41699	6.41699	85.4491
	3	29.2416	19.1706	10.071	-6.41515	6.41515	85.3398
M7-M2	1	29.6155	19.1835	10.4321	-6.05407	6.05407	66.4439	64.7543	1.48563
	2	29.64	19.1576	10.4824	-6.00374	6.00374	64.1661
	3	29.6645	19.1706	10.494	-5.99215	5.99215	63.6528
M7-M3	1	29.4095	19.1835	10.226	-6.26011	6.26011	76.6447	74.7982	1.60841
	2	29.4334	19.1576	10.2758	-6.21037	6.21037	74.0468
	3	29.4531	19.1706	10.2825	-6.20365	6.20365	73.7029
M7-Y1	1	29.0777	19.4331	9.64453	-6.84161	6.84161	114.691	113.522	1.30732	99.2545	13.9519
	2	29.0597	19.4034	9.65623	-6.82991	6.82991	113.765
	3	29.0956	19.4183	9.67737	-6.80878	6.80878	112.11
M7-Y2	1	29.2809	19.4331	9.84782	-6.63832	6.63832	99.6169	98.5999	0.887265
	2	29.2719	19.4034	9.86851	-6.61764	6.61764	98.199
	3	29.2899	19.4183	9.87167	-6.61447	6.61447	97.9839
M7-Y3	1	29.4842	19.4331	10.0511	-6.43503	6.43503	86.524	85.6414	0.880594
	2	29.4842	19.4034	10.0808	-6.40536	6.40536	84.7628
	3	29.4842	19.4183	10.066	-6.42017	6.42017	85.6374
mean CT time3		平均	平均	差值
		35.9044	19.4183	16.4861
