# Supplementary material for: Integrative transcriptomics analysis reveals the metabolic regulatory functions of lncRNA in the livers of yak at different age stages
Source: PLoS One. 2025 Oct 8;20(10):e0333944. doi: 10.1371/journal.pone.0333944 (PMC12507216; doi:10.1371/journal.pone.0333944)
Supplement: S1 File — (ZIP) [file pone.0333944.s001.zip › Supporting Information/Supporting Information/lncRNA/qRT-PCR验证/Screening of differentially expressed lncRNAs and mRNAs - 2020.2.19.xlsx]

## Sheet: 差异表达lncRNA和mRNA的筛选
序号	lncRNA						lncRNA来源基因		lncRNA靶基因
	lncRNA_ID	lncRNA_name	lncRNA_Status	LD_FPKM	LM_FPKM	LY_FPKM	gene_id	gene_name	Gene_Id	gene_name	LD_FPKM	LM_FPKM	LY_FPKM
1	TCONS_00166876	TRPM8-OT1	Novel_lncRNA	0	2.26352	2.96741	ENSBMUG00000025467	TRPM8	ENSBMUG00000025472	SPP2	1739.43	1383.5	719.708
									ENSBMUG00000025467	TRPM8	3.97869	11.4966	21.9292
2	TCONS_00194747	LINC4518	Novel_lncRNA	0.253503	0	2.86999	XLOC_143505	XLOC_143505	ENSBMUG00000026356	NOTUM	3.03063	16.0894	6.22433
3	TCONS_00194942	LINC4526	Novel_lncRNA	2.59859	0	3.42613	XLOC_143623	XLOC_143623
									ENSBMUG00000026205	FASN	6.28344	3.27761	0.893519
4	TCONS_00195143	LINC4531	Novel_lncRNA	5.29794	0.001871	4.51353	XLOC_143767	XLOC_143767	ENSBMUG00000026481	FSTL1	54.2967	25.9073	12.5867
									ENSBMUG00000026485	GPR156	1.07421	1.75092	2.29613
5	TCONS_00098792	NNAT-OT1	Novel_lncRNA	112.331	4.0885	4.97402	ENSBMUG00000000490	NNAT	ENSBMUG00000000490	NNAT	139.647	6.19226	7.35244
6	TCONS_00031898	DGKQ-OT1	Novel_lncRNA	1.92312	0.003708	1.65211	ENSBMUG00000024763	DGKQ	ENSBMUG00000024665	FGFRL1	6.12217	18.5192	16.8765
									ENSBMUG00000024624	--	0.0535227	0	0.0754133
									ENSBMUG00000024704	SLC26A1	8.30634	14.7551	21.5201
7	TCONS_00160902	LINC3623	Novel_lncRNA	0.256686	0	0.147518	XLOC_118918	XLOC_118918	ENSBMUG00000018785	UGT2A2	28.7063	49.1438	120.216
									ENSBMUG00000018803	--	15.1423	141.796	169.466

## Sheet: FPKM
FPKM值
序号	name	ID	LD			LM			LY
			LD_1	LD_2	LD_3	LM_1	LM_2	LM_3	LY_1	LY_2	LY_3
L1	TRPM8-OT1	TCONS_00166876	0	0	0	1.25008	2.04956	1.64982	3.15241	3.14424	3.16059
L3	LINC4526	TCONS_00194942	2.74834	2.62096	2.42648	0	0	0	3.85097	4.12359	3.57835
L4	LINC4531	TCONS_00195143	7.77839	7.92553	8.07268	0.001582	0.002585	0.001446	5.08472	5.5058	5.92687
L5	NNAT-OT1	TCONS_00098792	59.0802	62.7724	66.4645	2.70218	3.17444	3.64669	6.22107	6.36687	6.07527
L6	DGKQ-OT1	TCONS_00031898	1.75704	1.63402	1.511	0.005273	0.005851	0.005562	1.67958	1.56745	1.70929
L7	LINC3623	TCONS_00160902	0.218827	0.336996	0.214236	0	0	0	0.138325	0.285131	0.211728
M1	SPP2	ENSBMUG00000025472	1552.76	1610.85	1668.95	1397.66	1426.81	1412.23	665.135	607.448	549.76
M2	NOTUM	ENSBMUG00000026356	2.78314	2.49329	3.073	17.8624	15.9968	19.728	8.36779	8.03635	8.20207
M3	FASN	ENSBMUG00000026205	4.26017	4.24413	4.22808	1.91593	3.09963	2.50778	0.851854	0.825035	0.798216
M4	FSTL1	ENSBMUG00000026481	50.262	49.7108	49.1595	21.3699	22.8075	19.9323	12.9257	13.4005	11.4339
M5	NNAT	ENSBMUG00000000490	78.0746	83.241	88.4074	4.27465	5.19219	6.10972	9.02465	9.10938	8.93991
M6	SLC26A1	ENSBMUG00000024704	8.5144	8.34022	8.68857	16.4851	14.7596	18.2106	25.1541	22.9158	20.6776
M7	UGT2A2	ENSBMUG00000018785	29.1881	28.9389	27.9919	47.6165	46.4364	48.7966	148.215	135.631	141.923
